# Supplementary material for: Repellency and toxicity of long-lasting insecticide-treated bed nets (LLINs) to bed bugs
Source: PLoS One. 2025 Jan 3;20(1):e0313595. doi: 10.1371/journal.pone.0313595 (PMC11698412; doi:10.1371/journal.pone.0313595)
Supplement: S1 Data — (XLSX) [file pone.0313595.s001.xlsx]

## Sheet: Figure 2
Treatment	Strain	n	act	prop	trans	choice	prop	trans					HH Choice				FM Choice
Control	HH	3	3	1	1.5708	2	0.666667	0.955317					HBO/Net	Blank			HBO/Net	Blank
Control	HH	3	3	1	1.5708	2	0.666667	0.955317				PC	100	0		HC	100	0
Control	HH	2	2	1	1.5708	2	1	1.5708				NC	57.1429	-42.8571		FC	100	0
Control	HH	2	2	1	1.5708	2	1	1.5708				OY	50	-50		OY	71.4286	-28.5714
Control	HH	3	3	1	1.5708	2	0.666667	0.955317				PN2.0	58.3333	-41.6667		PN2.0	72.2222	-27.7778
Control	HH	3	2	0.666667	0.955317	2	1	1.5708				PN3.0S	72.7273	-27.2727		PN3.0S	58.8235	-41.1765
Control	HH	3	3	1	1.5708	3	1	1.5708				PN3.0R	58.8235	-41.1765		PN3.0R	57.8947	-42.1053
Control	HH	2	2	1	1.5708	2	1	1.5708				PND	94.1176	-5.88235		PND	73.6842	-26.3158
Control	HH	3	2	0.666667	0.955317	2	1	1.5708
Ncontrol	HH	3	3	1	1.5708	2	0.666667	0.955317
Ncontrol	HH	3	3	1	1.5708	2	0.666667	0.955317
Ncontrol	HH	3	3	1	1.5708	3	1	1.5708
Ncontrol	HH	3	3	1	1.5708	2	0.666667	0.955317
Ncontrol	HH	3	3	1	1.5708	3	1	1.5708
OY	HH	5	5	1	1.5708	2	0.4	0.684719
OY	HH	5	4	0.8	1.10715	2	0.5	0.785398
OY	HH	5	5	1	1.5708	4	0.8	1.10715
OY	HH	5	4	0.8	1.10715	4	1	1.5708
PN2.0	HH	5	5	1	1.5708	5	1	1.5708
PN2.0	HH	5	3	0.6	0.886077	3	1	1.5708
PN2.0	HH	5	5	1	1.5708	2	0.4	0.684719
PN2.0	HH	5	3	0.6	0.886077	2	0.666667	0.955317
PN3S	HH	5	5	1	1.5708	3	0.6	0.886077
PN3S	HH	5	4	0.8	1.10715	4	1	1.5708
PN3S	HH	5	4	0.8	1.10715	1	0.25	0.523599
PN3S	HH	5	4	0.8	1.10715	3	0.75	1.0472
PN3R	HH	5	5	1	1.5708	5	1	1.5708
PN3R	HH	5	5	1	1.5708	5	1	1.5708
PN3R	HH	5	5	1	1.5708	3	0.6	0.886077
PN3R	HH	5	4	0.8	1.10715	4	1	1.5708
PND	HH	5	5	1	1.5708	5	1	1.5708
PND	HH	5	5	1	1.5708	4	0.8	1.10715
PND	HH	5	5	1	1.5708	5	1	1.5708
PND	HH	5	4	0.8	1.10715	3	0.75	1.0472
Control	HH	2	2	1	1.5708	2	1	1.5708
Control	HH	2	2	1	1.5708	2	1	1.5708
Control	HH	3	3	1	1.5708	2	0.666667	0.955317
Control	HH	3	3	1	1.5708	2	0.666667	0.955317
Control	HH	2	2	1	1.5708	2	1	1.5708
Control	HH	3	2	0.666667	0.955317	2	1	1.5708
Control	HH	3	3	1	1.5708	2	0.666667	0.955317
Control	HH	2	2	1	1.5708	2	1	1.5708
Control	HH	3	2	0.666667	0.955317	2	1	1.5708
Control	FM	2	2	1	1.5708	2	1	1.5708
Control	FM	3	3	1	1.5708	2	0.666667	0.955317
Control	FM	2	2	1	1.5708	2	1	1.5708
Control	FM	2	2	1	1.5708	2	1	1.5708
Control	FM	3	2	0.666667	0.955317	2	1	1.5708
Control	FM	2	2	1	1.5708	2	1	1.5708
Control	FM	2	2	1	1.5708	2	1	1.5708
Control	FM	2	2	1	1.5708	2	1	1.5708
Control	FM	3	2	0.666667	0.955317	2	1	1.5708
OY	FM	5	3	0.6	0.886077	3	1	1.5708
OY	FM	5	4	0.8	1.10715	2	0.5	0.785398
OY	FM	5	5	1	1.5708	5	1	1.5708
OY	FM	5	5	1	1.5708	4	0.8	1.10715
PN2.0	FM	5	5	1	1.5708	4	0.8	1.10715
PN2.0	FM	5	5	1	1.5708	5	1	1.5708
PN2.0	FM	5	5	1	1.5708	4	0.8	1.10715
PN2.0	FM	5	5	1	1.5708	5	1	1.5708
PN3S	FM	5	5	1	1.5708	5	1	1.5708
PN3S	FM	5	5	1	1.5708	4	0.8	1.10715
PN3S	FM	5	5	1	1.5708	5	1	1.5708
PN3S	FM	5	4	0.8	1.10715	3	0.75	1.0472
PN3R	FM	5	5	1	1.5708	5	1	1.5708
PN3R	FM	5	5	1	1.5708	4	0.8	1.10715
PN3R	FM	5	5	1	1.5708	5	1	1.5708
PN3R	FM	5	5	1	1.5708	5	1	1.5708
PND	FM	5	5	1	1.5708	5	1	1.5708
PND	FM	5	5	1	1.5708	4	0.8	1.10715
PND	FM	5	5	1	1.5708	5	1	1.5708
PND	FM	5	5	1	1.5708	5	1	1.5708

## Sheet: Figure 3
Treatment	Strain	n	#act	prop n	ASINSQRT trans	#choice	prop n	ASINSQRT trans					HH Choice				FM Choice
Control	HH	3	3	1	1.5708	2	0.666667	0.955317					HBO/Net	Blank			HBO/Net	Blank
Control	HH	2	2	1	1.5708	2	1	1.5708				PC	100	0		HC	100	0
Control	HH	2	2	1	1.5708	2	1	1.5708				OY	33.3333	-66.6667		FMC	100	0
Control	HH	3	3	1	1.5708	2	0.666667	0.955317				PN2.0	35.2941	-64.7059		OY	47.0588	-52.9412
Control	HH	3	2	0.666667	0.955317	2	1	1.5708				PN3.0S	50	-50		PN2.0	35.2941	-64.7059
Control	HH	2	2	1	1.5708	2	1	1.5708				PN3.0R	23.0769	-76.9231		PN3.0S	42.1053	-57.8947
OY	HH	5	5	1	1.5708	3	0.6	0.886077				PND	30.7692	-69.2308		PN3.0R	29.4118	-70.5882
OY	HH	5	4	0.8	1.10715	3	0.75	1.0472								PND	57.8947	-42.1053
OY	HH	5	5	1	1.5708	3	0.6	0.886077
OY	HH	5	5	1	1.5708	3	0.6	0.886077
PN2.0	HH	5	5	1	1.5708	5	1	1.5708
PN2.0	HH	5	5	1	1.5708	3	0.6	0.886077
PN2.0	HH	5	5	1	1.5708	4	0.8	1.10715
PN2.0	HH	5	5	1	1.5708	5	1	1.5708
PN3S	HH	5	5	1	1.5708	4	0.8	1.10715
PN3S	HH	5	5	1	1.5708	3	0.6	0.886077
PN3S	HH	5	5	1	1.5708	4	0.8	1.10715
PN3S	HH	5	5	1	1.5708	3	0.6	0.886077
PN3R	HH	5	4	0.8	1.10715	4	1	1.5708
PN3R	HH	5	5	1	1.5708	4	0.8	1.10715
PN3R	HH	5	5	1	1.5708	2	0.4	0.684719
PN3R	HH	5	5	1	1.5708	3	0.6	0.886077
PND	HH	5	3	0.6	0.886077	3	1	1.5708
PND	HH	5	4	0.8	1.10715	1	0.25	0.523599
PND	HH	5	5	1	1.5708	5	1	1.5708
PND	HH	5	5	1	1.5708	4	0.8	1.10715
Control	HH	2	2	1	1.5708	2	1	1.5708
Control	HH	2	2	1	1.5708	2	1	1.5708
Control	HH	2	2	1	1.5708	2	1	1.5708
Control	HH	3	3	1	1.5708	2	0.666667	0.955317
Control	HH	2	2	1	1.5708	2	1	1.5708
Control	FM	2	2	1	1.5708	2	1	1.5708
Control	FM	2	2	1	1.5708	2	1	1.5708
Control	FM	2	2	1	1.5708	2	1	1.5708
Control	FM	2	2	1	1.5708	2	1	1.5708
Control	FM	2	2	1	1.5708	2	1	1.5708
OY	FM	5	5	1	1.5708	4	0.8	1.10715
OY	FM	5	5	1	1.5708	5	1	1.5708
OY	FM	5	5	1	1.5708	5	1	1.5708
OY	FM	5	4	0.8	1.10715	3	0.75	1.0472
PN2.0	FM	5	4	0.8	1.10715	4	1	1.5708
PN2.0	FM	5	5	1	1.5708	5	1	1.5708
PN2.0	FM	5	5	1	1.5708	3	0.6	0.886077
PN2.0	FM	5	5	1	1.5708	5	1	1.5708
PN3S	FM	5	5	1	1.5708	5	1	1.5708
PN3S	FM	5	5	1	1.5708	4	0.8	1.10715
PN3S	FM	5	5	1	1.5708	5	1	1.5708
PN3S	FM	5	5	1	1.5708	5	1	1.5708
PN3R	FM	5	5	1	1.5708	5	1	1.5708
PN3R	FM	5	5	1	1.5708	5	1	1.5708
PN3R	FM	5	5	1	1.5708	4	0.8	1.10715
PN3R	FM	5	4	0.8	1.10715	3	0.75	1.0472
PND	FM	5	5	1	1.5708	5	1	1.5708
PND	FM	5	5	1	1.5708	5	1	1.5708
PND	FM	5	5	1	1.5708	5	1	1.5708
PND	FM	5	4	0.8	1.10715	4	1	1.5708

## Sheet: Figure 4
Treatment	n	#activate	prop n	ASINSQRT trans	#choice	prop n	ASINSQRT trans						HH Choice
Control	2	2	1	1.5708	2	1	1.5708						HBO/CF	Blank/AC
Control	2	2	1	1.5708	2	1	1.5708					HC	100	0
Control	5	5	1	1.5708	4	0.8	1.10715					100 ng/ul	50	-50
Control	2	2	1	1.5708	2	1	1.5708					1000 ng/ul	43.75	-56.25
100ng/ul	5	4	0.8	1.10715	4	1	1.5708					10k ng/ul	23.0769	-76.9231
100ng/ul	5	5	1	1.5708	4	0.8	1.10715
100ng/ul	5	5	1	1.5708	3	0.6	0.886077
100ng/ul	5	5	1	1.5708	5	1	1.5708
1,000ng/ul	5	5	1	1.5708	5	1	1.5708
1,000ng/ul	5	4	0.8	1.10715	4	1	1.5708
1,000ng/ul	5	5	1	1.5708	5	1	1.5708
1,000ng/ul	5	5	1	1.5708	2	0.4	0.684719
10,000ng/ul	5	4	0.8	1.10715	3	0.75	1.0472
10,000ng/ul	5	4	0.8	1.10715	4	1	1.5708
10,000ng/ul	5	5	1	1.5708	3	0.6	0.886077
10,000ng/ul	5	4	0.8	1.10715	3	0.75	1.0472

## Sheet: Figure 5
ID	Strain	LLIN	Time	Censor
1	HH	SD	12	0
2	HH	SD	12	0
3	HH	SD	12	0
4	HH	SD	12	0
5	HH	SD	12	0
6	HH	SD	12	0
7	HH	SD	12	0
8	HH	SD	12	0
9	HH	SD	12	0
10	HH	SD	12	0
11	HH	SD	12	0
12	HH	SD	12	0
13	HH	SD	12	0
14	HH	SD	12	0
15	HH	SD	12	0
16	HH	SD	12	0
17	HH	SD	12	0
18	HH	SD	12	0
19	HH	SD	12	0
20	HH	SD	12	0
21	HH	SD	12	0
22	HH	SD	12	0
23	HH	SD	12	0
24	HH	SD	12	0
25	HH	SD	12	0
26	HH	SD	12	0
27	HH	SD	12	0
28	HH	SD	12	0
29	HH	SD	12	0
30	HH	SD	12	0
1	HH	OY	0.25	1
2	HH	OY	0.5	1
3	HH	OY	0.5	1
4	HH	OY	0.5	1
5	HH	OY	0.5	1
6	HH	OY	1	1
7	HH	OY	1	1
8	HH	OY	2	1
9	HH	OY	2	1
10	HH	OY	2	1
11	HH	OY	2	1
12	HH	OY	2	1
13	HH	OY	2	1
14	HH	OY	2	1
15	HH	OY	2	1
16	HH	OY	2	1
17	HH	OY	3	1
18	HH	OY	3	1
19	HH	OY	3	1
20	HH	OY	3	1
21	HH	OY	3	1
22	HH	OY	3	1
23	HH	OY	3	1
24	HH	OY	3	1
25	HH	OY	3	1
26	HH	OY	3	1
27	HH	OY	3	1
28	HH	OY	3	1
29	HH	OY	6	1
30	HH	OY	6	1
1	HH	PN2	1	1
2	HH	PN2	1	1
3	HH	PN2	2	1
4	HH	PN2	2	1
5	HH	PN2	2	1
6	HH	PN2	2	1
7	HH	PN2	2	1
8	HH	PN2	2	1
9	HH	PN2	2	1
10	HH	PN2	2	1
11	HH	PN2	3	1
12	HH	PN2	3	1
13	HH	PN2	3	1
14	HH	PN2	3	1
15	HH	PN2	3	1
16	HH	PN2	3	1
17	HH	PN2	3	1
18	HH	PN2	6	1
19	HH	PN2	6	1
20	HH	PN2	6	1
21	HH	PN2	6	1
22	HH	PN2	6	1
23	HH	PN2	6	1
24	HH	PN2	6	1
25	HH	PN2	6	1
26	HH	PN2	6	1
27	HH	PN2	6	1
28	HH	PN2	6	1
29	HH	PN2	6	1
30	HH	PN2	8	1
1	HH	PN3S	1	1
2	HH	PN3S	1	1
3	HH	PN3S	1	1
4	HH	PN3S	2	1
5	HH	PN3S	2	1
6	HH	PN3S	2	1
7	HH	PN3S	2	1
8	HH	PN3S	2	1
9	HH	PN3S	2	1
10	HH	PN3S	2	1
11	HH	PN3S	2	1
12	HH	PN3S	2	1
13	HH	PN3S	2	1
14	HH	PN3S	2	1
15	HH	PN3S	3	1
16	HH	PN3S	3	1
17	HH	PN3S	3	1
18	HH	PN3S	3	1
19	HH	PN3S	3	1
20	HH	PN3S	3	1
21	HH	PN3S	3	1
22	HH	PN3S	3	1
23	HH	PN3S	3	1
24	HH	PN3S	3	1
25	HH	PN3S	3	1
26	HH	PN3S	3	1
27	HH	PN3S	6	1
28	HH	PN3S	6	1
29	HH	PN3S	6	1
30	HH	PN3S	6	1
1	HH	PN3R	0.25	1
2	HH	PN3R	0.25	1
3	HH	PN3R	0.25	1
4	HH	PN3R	0.25	1
5	HH	PN3R	0.25	1
6	HH	PN3R	0.25	1
7	HH	PN3R	0.25	1
8	HH	PN3R	0.25	1
9	HH	PN3R	0.5	1
10	HH	PN3R	0.5	1
11	HH	PN3R	0.5	1
12	HH	PN3R	0.5	1
13	HH	PN3R	0.5	1
14	HH	PN3R	0.5	1
15	HH	PN3R	0.5	1
16	HH	PN3R	0.5	1
17	HH	PN3R	0.5	1
18	HH	PN3R	0.5	1
19	HH	PN3R	0.5	1
20	HH	PN3R	0.5	1
21	HH	PN3R	0.5	1
22	HH	PN3R	0.5	1
23	HH	PN3R	0.5	1
24	HH	PN3R	0.5	1
25	HH	PN3R	0.5	1
26	HH	PN3R	0.5	1
27	HH	PN3R	0.5	1
28	HH	PN3R	1	1
29	HH	PN3R	1	1
30	HH	PN3R	1	1
1	HH	PND	1	1
2	HH	PND	2	1
3	HH	PND	2	1
4	HH	PND	2	1
5	HH	PND	2	1
6	HH	PND	2	1
7	HH	PND	3	1
8	HH	PND	3	1
9	HH	PND	3	1
10	HH	PND	3	1
11	HH	PND	3	1
12	HH	PND	3	1
13	HH	PND	6	1
14	HH	PND	6	1
15	HH	PND	6	1
16	HH	PND	6	1
17	HH	PND	6	1
18	HH	PND	6	1
19	HH	PND	6	1
20	HH	PND	8	1
21	HH	PND	8	1
22	HH	PND	8	1
23	HH	PND	8	1
24	HH	PND	8	1
25	HH	PND	12	1
26	HH	PND	12	1
27	HH	PND	12	1
28	HH	PND	12	1
29	HH	PND	12	1
30	HH	PND	12	1
1	FM	SD	96	0
2	FM	SD	96	0
3	FM	SD	96	0
4	FM	SD	96	0
5	FM	SD	96	0
6	FM	SD	96	0
7	FM	SD	96	0
8	FM	SD	96	0
9	FM	SD	96	0
10	FM	SD	96	0
11	FM	SD	96	0
12	FM	SD	96	0
13	FM	SD	96	0
14	FM	SD	96	0
15	FM	SD	96	0
16	FM	SD	96	0
17	FM	SD	96	0
18	FM	SD	96	0
19	FM	SD	96	0
20	FM	SD	96	0
21	FM	SD	96	0
22	FM	SD	96	0
23	FM	SD	96	0
24	FM	SD	96	0
25	FM	SD	96	0
26	FM	SD	96	0
27	FM	SD	96	0
28	FM	SD	96	0
29	FM	SD	96	0
30	FM	SD	96	0
1	FM	OY	1	1
2	FM	OY	2	1
3	FM	OY	2	1
4	FM	OY	3	1
5	FM	OY	3	1
6	FM	OY	3	1
7	FM	OY	3	1
8	FM	OY	3	1
9	FM	OY	3	1
10	FM	OY	12	1
11	FM	OY	60	1
12	FM	OY	96	0
13	FM	OY	96	0
14	FM	OY	96	0
15	FM	OY	96	0
16	FM	OY	96	0
17	FM	OY	96	0
18	FM	OY	96	0
19	FM	OY	96	0
20	FM	OY	96	0
21	FM	OY	96	0
22	FM	OY	96	0
23	FM	OY	96	0
24	FM	OY	96	0
25	FM	OY	96	0
26	FM	OY	96	0
27	FM	OY	96	0
28	FM	OY	96	0
29	FM	OY	96	0
30	FM	OY	96	0
1	FM	PN2	6	1
2	FM	PN2	6	1
3	FM	PN2	8	1
4	FM	PN2	8	1
5	FM	PN2	8	1
6	FM	PN2	24	1
7	FM	PN2	24	1
8	FM	PN2	24	1
9	FM	PN2	60	1
10	FM	PN2	60	1
11	FM	PN2	96	0
12	FM	PN2	96	0
13	FM	PN2	96	0
14	FM	PN2	96	0
15	FM	PN2	96	0
16	FM	PN2	96	0
17	FM	PN2	96	0
18	FM	PN2	96	0
19	FM	PN2	96	0
20	FM	PN2	96	0
21	FM	PN2	96	0
22	FM	PN2	96	0
23	FM	PN2	96	0
24	FM	PN2	96	0
25	FM	PN2	96	0
26	FM	PN2	96	0
27	FM	PN2	96	0
28	FM	PN2	96	0
29	FM	PN2	96	0
30	FM	PN2	96	0
1	FM	PN3S	3	1
2	FM	PN3S	3	1
3	FM	PN3S	3	1
4	FM	PN3S	6	1
5	FM	PN3S	6	1
6	FM	PN3S	6	1
7	FM	PN3S	6	1
8	FM	PN3S	8	1
9	FM	PN3S	8	1
10	FM	PN3S	8	1
11	FM	PN3S	8	1
12	FM	PN3S	8	1
13	FM	PN3S	24	1
14	FM	PN3S	96	1
15	FM	PN3S	96	1
16	FM	PN3S	96	0
17	FM	PN3S	96	0
18	FM	PN3S	96	0
19	FM	PN3S	96	0
20	FM	PN3S	96	0
21	FM	PN3S	96	0
22	FM	PN3S	96	0
23	FM	PN3S	96	0
24	FM	PN3S	96	0
25	FM	PN3S	96	0
26	FM	PN3S	96	0
27	FM	PN3S	96	0
28	FM	PN3S	96	0
29	FM	PN3S	96	0
30	FM	PN3S	96	0
1	FM	PN3R	0.5	1
2	FM	PN3R	0.5	1
3	FM	PN3R	0.5	1
4	FM	PN3R	0.5	1
5	FM	PN3R	1	1
6	FM	PN3R	1	1
7	FM	PN3R	1	1
8	FM	PN3R	1	1
9	FM	PN3R	2	1
10	FM	PN3R	3	1
11	FM	PN3R	3	1
12	FM	PN3R	3	1
13	FM	PN3R	6	1
14	FM	PN3R	6	1
15	FM	PN3R	8	1
16	FM	PN3R	12	1
17	FM	PN3R	12	1
18	FM	PN3R	24	1
19	FM	PN3R	24	1
20	FM	PN3R	36	1
21	FM	PN3R	36	1
22	FM	PN3R	60	1
23	FM	PN3R	60	1
24	FM	PN3R	96	1
25	FM	PN3R	96	0
26	FM	PN3R	96	0
27	FM	PN3R	96	0
28	FM	PN3R	96	0
29	FM	PN3R	96	0
30	FM	PN3R	96	0
1	FM	PND	3	1
2	FM	PND	3	1
3	FM	PND	8	1
4	FM	PND	8	1
5	FM	PND	8	1
6	FM	PND	8	1
7	FM	PND	24	1
8	FM	PND	36	1
9	FM	PND	36	1
10	FM	PND	36	1
11	FM	PND	48	1
12	FM	PND	48	1
13	FM	PND	60	1
14	FM	PND	60	1
15	FM	PND	96	1
16	FM	PND	96	1
17	FM	PND	96	0
18	FM	PND	96	0
19	FM	PND	96	0
20	FM	PND	96	0
21	FM	PND	96	0
22	FM	PND	96	0
23	FM	PND	96	0
24	FM	PND	96	0
25	FM	PND	96	0
26	FM	PND	96	0
27	FM	PND	96	0
28	FM	PND	96	0
29	FM	PND	96	0
30	FM	PND	96	0
